# Supplementary material for: Purine– and pyrimidine–triple-helix-forming oligonucleotides recognize qualitatively different target sites at the ribosomal DNA locus
Source: RNA. 2018 Mar;24(3):371–80. doi: 10.1261/rna.063800.117 (PMC5824356; doi:10.1261/rna.063800.117)
Supplement: Supplemental Material [file supp_063800.117_Supplemental_File_S1.xlsx]

## Sheet: hs_rDNA
# Duplex-ID	Start	Sequence
U13369.1_hs_rDNA	1309	GGGGAAGGGAGGGGG
U13369.1_hs_rDNA	2232	GGGGGGAAGAAGAGGA
U13369.1_hs_rDNA	6919	GGGGGGAGGGGGAAGGGG
U13369.1_hs_rDNA	6967	GGGGGGGAGAGGGGGG
U13369.1_hs_rDNA	7032	GGAGAGGGAAAGAGAGAG
U13369.1_hs_rDNA	7237	GGGGGAGGAGGAAGG
U13369.1_hs_rDNA	7376	GGGGAGGAGGAGGGG
U13369.1_hs_rDNA	10131	GGGAGGAGGGGAGGAGG
U13369.1_hs_rDNA	10998	GGGGAGGGGGGAGGA
U13369.1_hs_rDNA	11382	GAGGAGGAGGGGGGAA
U13369.1_hs_rDNA	15719	GAAAAAAGGAAGGAA
U13369.1_hs_rDNA	15947	GAAGGAAGGGAGGAAGGA
U13369.1_hs_rDNA	15947	GAAGGAAGGGAGGAAGGA
U13369.1_hs_rDNA	17390	GGGGGGGGGAGGAGAAGGAAAGAAAAGAAAAGAAAAAAAAAGAAAAAGGAAAA
U13369.1_hs_rDNA	17785	AAGGGGGAGAGGGAAGGAGG
U13369.1_hs_rDNA	18288	GGAGAAAGGGAAGAGAAGAGG
U13369.1_hs_rDNA	19133	AAAAAGAAGAAAAGAGAAGGGAAGAAAAGAAAAG
U13369.1_hs_rDNA	19222	AGGAAAGAAAGAGGGGAAGAGAGAAAAAGAAA
U13369.1_hs_rDNA	19262	GGGAGGAAAGAAGGAAGGGAGGAAGGGAGGAAAGAAGAAAAGAAGAAAGG
U13369.1_hs_rDNA	20914	AGGGGGGAGAAGAGAG
U13369.1_hs_rDNA	20979	GGAGGGAGAGAGGAAAA
U13369.1_hs_rDNA	21078	AAAAAAAAAGAAAGAAAAGAAGAAGAAAAAAAAAGAA
U13369.1_hs_rDNA	22000	AAGAAAGAAAAAAAGAAAAGAAAAGAAAGAGAAAA
U13369.1_hs_rDNA	22001	AAGAAAGAAAAAAAGAAAAGAAAAGAAAGAGAAAA
U13369.1_hs_rDNA	22141	AGAGAGAAAGAAAGAGA
U13369.1_hs_rDNA	22227	GGGGAGAGAAAGAGAG
U13369.1_hs_rDNA	22227	GGGGAGAGAAAGAGAG
U13369.1_hs_rDNA	22386	AGAAAAAGAAAGAGAGAGG
U13369.1_hs_rDNA	23374	GGGGGGGAGAAGAGAG
U13369.1_hs_rDNA	23407	GGGGAGAGAGGGGGGAGAGGGGGGGG
U13369.1_hs_rDNA	23591	AAAAAAAAAGAAAGAA
U13369.1_hs_rDNA	24460	AAGAAAGAAAAAAAGAAAAGAAAAGAAAGAGAAAA
U13369.1_hs_rDNA	24461	AAGAAAGAAAAAAAGAAAAGAAAAGAAAGAGAAAA
U13369.1_hs_rDNA	24647	AGAGAGGGAGAGAGAGGGA
U13369.1_hs_rDNA	24698	GGGGAGAGAAAGAGAG
U13369.1_hs_rDNA	24790	AGAGAAAGAGAGAGG
U13369.1_hs_rDNA	24791	AGAGAAAGAGAGAGG
U13369.1_hs_rDNA	24831	AGAAAAAGAAAGAGAGGGG
U13369.1_hs_rDNA	25001	AGAAAGAGAGGGAGA
U13369.1_hs_rDNA	25171	AGAAAGAGAGAGGGA
U13369.1_hs_rDNA	25264	AGAAAGAGAAAGAGAGAGG
U13369.1_hs_rDNA	25406	AGAGAGAAAGAGAGAAAGACAGAGAGAG
U13369.1_hs_rDNA	25414	AGAGAGAAAGAGAGAAAGA
U13369.1_hs_rDNA	25673	AGAGAGAGAAAGAGAGAAA
U13369.1_hs_rDNA	25813	AGAGAGAGAAAGAGAA
U13369.1_hs_rDNA	25926	AGAAAAAGAAAGAGAGAGG
U13369.1_hs_rDNA	26058	AGAGAAAGAGAAAGGGAGG
U13369.1_hs_rDNA	26143	AGAGAGAAAGAGAGAGA
U13369.1_hs_rDNA	26143	AGAGAGAAAGAGAGAGA
U13369.1_hs_rDNA	26278	AGAAAGGGAGGGAGAGAGAGGGAGA
U13369.1_hs_rDNA	26330	AGAGAGAGAAAGAGAGAAA
U13369.1_hs_rDNA	26374	AGAGAAAAAGAAAGAGAGAGA
U13369.1_hs_rDNA	26577	AGAGAAAAAGAAAGAGAGAGA
U13369.1_hs_rDNA	27989	GAGGGAGAGAGGGAGGGG
U13369.1_hs_rDNA	28290	GGGGGAAGGGGAGAGAAGA
U13369.1_hs_rDNA	29152	AGAGAGAGGGGGAGGAAGGG
U13369.1_hs_rDNA	29191	AGAGAAAGAGAGAGA
U13369.1_hs_rDNA	29453	AGAGAGAAGGAAAGAGAGAGA
U13369.1_hs_rDNA	29643	AGAGAGAAGGAAAGA
U13369.1_hs_rDNA	30160	AGGAAGGGAGAGAGA
U13369.1_hs_rDNA	30181	AGAAAGAGAGAGAAA
U13369.1_hs_rDNA	37411	GGGGGAAGGGGAAAGGGGGGG
U13369.1_hs_rDNA	39080	GGGGAAAAAGAAGAAAAGAAAAAAGAAAAAAA
U13369.1_hs_rDNA	39534	AAAAAAAAGAAGAAGAAGAAGAAGAAAAAGAGAAAG
U13369.1_hs_rDNA	40000	AAAAGAAAGAAAGAAAGAAAGAAAGAAAGAAAA
U13369.1_hs_rDNA	40093	AAGAAAGAAAGAAAAGAAAGAAAGAAAGAAAGAAAA
U13369.1_hs_rDNA	40246	AAAAGAAAGAAAGAAAGAAAGAAAA
U13369.1_hs_rDNA	40577	AAGAAAGAAAGAAAAAGAAAAGAAAGAAAGAAAAGAAAG
U13369.1_hs_rDNA	40638	AGAAAGAAAGAAAGAAAGAAAGGAAAGAAAGAAAGA
U13369.1_hs_rDNA	41334	GAAGGAGAGGAAGAAAGAAAA
U13369.1_hs_rDNA	41358	AAAGAAGGAGAGAAAGGAAGAAAGGAAGGAAGAAAAA
U13369.1_hs_rDNA	41396	AGAAAGAGAGAAAGAA
U13369.1_hs_rDNA	41455	AGAGAGGAAAGAAAAAAGAAGGAAA
U13369.1_hs_rDNA	41481	GAAAAAGAGAGAAAAGAAGGGAAAAAGAAA

## Sheet: mm_rDNA
# Duplex-ID	Start	Sequence
BK000964_mm_rDNA	347	AAGAGAAAAAAAAAAAAAAAAAG
BK000964_mm_rDNA	379	GGGAAGAGAAAAGAG
BK000964_mm_rDNA	447	AAAAAAAAAAAAAAAAAAAGAAAAAAAA
BK000964_mm_rDNA	1174	GAGGAGAGAAGGAGGGG
BK000964_mm_rDNA	1841	AGGAGGGGAGGAAAG
BK000964_mm_rDNA	2109	GAGGAGGGGAAGGAGGA
BK000964_mm_rDNA	2580	AGAGGAGAGGGGGGGAGAGAGGAAAAAAGA
BK000964_mm_rDNA	3950	GAGAGAGGAGGAGGAGG
BK000964_mm_rDNA	6078	GAGGGAGAGGGGAGGGGGAGGGGAAA
BK000964_mm_rDNA	6724	GGGGGGGAGGAAAAAAAAAGGG
BK000964_mm_rDNA	6796	GGAGAGAGAGGAGAA
BK000964_mm_rDNA	8696	GGGGAGGAAGAGGGGAA
BK000964_mm_rDNA	9015	GGGGGGAGAGGGAGAG
BK000964_mm_rDNA	10904	GGGGAAGAGGGGAGGG
BK000964_mm_rDNA	10961	GGGAAGAAGGAGGGGGGAAGAGAGG
BK000964_mm_rDNA	13016	GGAAGGGGAAAGAGAAA
BK000964_mm_rDNA	13472	GGGGGAAAAAAAAAAAA
BK000964_mm_rDNA	13529	GGGGGGGGGGGGGGGGGGGGGGGGA
BK000964_mm_rDNA	13584	AAAAAAAAAAAAAAAAAAAAAAAAGGGG
BK000964_mm_rDNA	13725	AAAGGGAAAGAGAGGA
BK000964_mm_rDNA	13765	AAAAAAAAAAAAAAAAAAGAGAA
BK000964_mm_rDNA	13875	GGAAAAAAAAAAAAAAA
BK000964_mm_rDNA	13934	GGGGGGGGGAGGGGGGGGA
BK000964_mm_rDNA	13985	AAAAAAAAAAAAAAAAAAAAAAAAGAG
BK000964_mm_rDNA	14510	AAAAAAAGAGAGAGAAGAAAAGGGA
BK000964_mm_rDNA	14955	AGGGGAAAAAAAAAAAAA
BK000964_mm_rDNA	15116	AGAAGAAAAAAAAAAG
BK000964_mm_rDNA	15561	GAAAGAAAGAAAGAAAGAAAGAGAAA
BK000964_mm_rDNA	15733	AGAAGGAGAAAAAAAAAG
BK000964_mm_rDNA	16002	AGGGAGGGGGAGGGAGGA
BK000964_mm_rDNA	17131	GGAGAGAGGGAGGAAGGA
BK000964_mm_rDNA	17178	AGAGGGAAAGAGAGAAGG
BK000964_mm_rDNA	17660	AGAAAGAAAAAAAGAAAAAAAA
BK000964_mm_rDNA	17827	GAAGGAAGAGAGAAAGAAAGAAAGAAAGAAGGAAAGAAAGAAAGAAAGAAAGAAAGAAAGAAAGGAAGGAAGGAAGGAAGAAAGAAAGAAAGAAAGAAAGAAAGAAAGAAAGAAAGAAAGAAAGAAAGAAAGAGGGA
BK000964_mm_rDNA	18024	GAAGAAGAAGAAGAAGAAGAAGAAGAAGAAGAAGAAGAAGAAGAAGAAGAAGAAGAAGAAGAAGAAGAAGAAGAAGAAGAAGAAGGG
BK000964_mm_rDNA	18298	AAAAAAAAAAAAAAGAAGAAGAAGAAGAAGAAGAGGAGGAGGAGGAGGAGGAGGAGGAGGAGGAGGAGGAGGGGGAGGAGGAGGAAGAGGAGG
BK000964_mm_rDNA	18592	AGAAAAAAGAAAAAAAG
BK000964_mm_rDNA	18838	AAAAAAAAAAAAAAGAAAGAAA
BK000964_mm_rDNA	19123	GAAAGAAAAAAAAGAGAAA
BK000964_mm_rDNA	19354	AGAAGGAGAAAAAAAAAAAAAAAAG
BK000964_mm_rDNA	19831	AAAAAGGAGGGAGGG
BK000964_mm_rDNA	20414	AAAAAAAAAAAAAAAAAAAAAAAA
BK000964_mm_rDNA	20988	AAAAAAAAAGAAAAAAGAG
BK000964_mm_rDNA	21855	GAAAGAAAAAGAAAAAGGAAGAGAAAAAGAGG
BK000964_mm_rDNA	21905	GAAAAAGAAAGAGAAAGAGAAAGAAAGAGAAAAAGAAAGAGAAAGAAAA
BK000964_mm_rDNA	21943	AAGAAAGAAAGAAAAAAAGGAAGAGAGAGAGAGAAAA
BK000964_mm_rDNA	22616	GAAGGAAGGAAGGAAGGAAGAAAGGAAGG
BK000964_mm_rDNA	22653	GAAAGAAAGAAAGAAAGGAAGGAAGGAAGGAAGGAA
BK000964_mm_rDNA	22672	AAAAAAAAGAAAAAA
BK000964_mm_rDNA	22932	AAGAAAGAAAGAAAGAAAGAAAGAAAGAAAGAAAGAAAGAAAGAAAGGAGGAA
BK000964_mm_rDNA	23486	AGAAAGAGAGAAAGAAAGAGAAAGAAAGGAAGGAAGGAAGGAAGGAAGGAAGGAAGGAAGGAAGGAAGAAGAAAGAAAGAA
BK000964_mm_rDNA	23774	AAAAAGAAAGAAAGAAAGGAAAGAAGAAAGAGAGAGAGAAAGA
BK000964_mm_rDNA	23818	AGAAAGAGAGAAAAGGAGAAAGAGAGAAAAAAGAAAGAGAAAG
BK000964_mm_rDNA	24178	AAAAAAAAAAAAGAAG
BK000964_mm_rDNA	24317	AAAAAGAAAGAAAGAAAGAGAGAAAGAAAGAAAGAAAGAAAGAAAGAAAGAAAGAAAGAAAGAAAGAAAGAGAGAAAGAAAGA
BK000964_mm_rDNA	24353	AGAAAGAGAGAAAGAGAGAAAAAAGAAAGAGAAAG
BK000964_mm_rDNA	24661	AAGAAAGAAAGAAAGAGAGAGAGAGAGAGAGAGAGAGAGAGAGAGAGAGAGAGAGAGAGAGAGAGAGAGAAGAGAGA
BK000964_mm_rDNA	24847	AAAAAGAAAGGGGGGGAAAAAAAGAAAAGAAAAGG
BK000964_mm_rDNA	25810	AAGAAAGAAAGAAAGAAAGAAAGAAAGAAAGAAAGAAAGAAAGAAAGAAAGAAAGGGAGAAAGAAAGAAAGAAAGAAAGAAAGAAAGAAAGAAAGAAAGAAAGGAAGGAAGGAAGGA
BK000964_mm_rDNA	26478	GAAAAAAAAGAAAAA
BK000964_mm_rDNA	26753	AGAAAGAGAGAAAGAGAGAGAGAAAAAAGAAAGAAAGAAAGAAAGAAAGAAAGAAAGAAAGAAAGAAAGAAAGAAAGAAAGAAAGAAAAGGGAGGAAGGAAGGAGGAAGGAAGGAAGG
BK000964_mm_rDNA	26916	GGAAGAAAGAAAGAAAGAAAGAAAGAAAGAAAGAAAGAAAGAAAGAAAGAAAGAAAGAAAGAAGG
BK000964_mm_rDNA	27242	AGAAGGGGGAGGAGGGGGAGGAGGAGGAAGG
BK000964_mm_rDNA	27488	GAAAAGGAGGGAGGG
BK000964_mm_rDNA	28081	AAAAAAAAAAAAAAAAAAAAAAAAAAAAAAAAAAAAAAAA
BK000964_mm_rDNA	28276	AAAAAGGGAAAAGAA
BK000964_mm_rDNA	28837	AAAAAAAAAAAAAAAAAAAAA
BK000964_mm_rDNA	28907	GAAAGAAAGAAAGGAAGGAAGGAAGGAAGGAAGGAAGGAAGAAAGGAAGG
BK000964_mm_rDNA	28927	AAAAAAAAGAAAAAAA
BK000964_mm_rDNA	29151	AAAAAAAAAAAAAAAAAAAAGAAAGAAAGAAAGAAAGAAAGAAAGAAAGAAAGAAGGAA
BK000964_mm_rDNA	30932	AAAGAAAGAGAAAAAAGG
BK000964_mm_rDNA	31002	AAGAAAGAAAGAAAGAAAGAAAGAAAGGAAGGAAGGAAGGAAGGAAGAAGAAAAGAAAAAAGAAAAAGA
BK000964_mm_rDNA	31022	AAGAAAGAAAGAAAGAAAG
BK000964_mm_rDNA	31208	AAAAAGAAAGGGGGGGAAAAAAAGAAAAGAAAAGG
BK000964_mm_rDNA	31854	AAAAAGAGAAAAAAGGAAA
BK000964_mm_rDNA	31952	AAGAAAGAAAGAAAGAAAGAAAGAAAGAAAGAAAGAAAGAAAGAAAGGAAGGAAGGAAGGAAGAAAGAAAGGAA
BK000964_mm_rDNA	32127	AAAAAAAAAAAAAAAA
BK000964_mm_rDNA	32412	AAGAAAGAAAGAAAGAAAGAAAGAAAGAAAGAAAGAAAGAAAGAAGAGAGAAAGAGAGAAAGAAA
BK000964_mm_rDNA	33282	AAAAAAAAAAAAAAGAAGAAA
BK000964_mm_rDNA	33347	AGAAAGAAAGGAAGGAAGGAAGGAAGGAAGAAAGAGAGAGAGAAAAAGAAAGAAAGG
BK000964_mm_rDNA	33384	AAAAAAAAAAAAAAGAAAAAAGAAAGAAAAAAAGAA
BK000964_mm_rDNA	33520	AGAAAGAGAGAAAGAGAGAGAGAAAAAAGAAAGAAAGAAAGAAAGAAAGAAAGAAAGAAAGAAAGAAAGAAAGAAAGAAAGAAAGAAAAGGGAGGAAGGAAGGAGGAAGGAAGGAAGG
BK000964_mm_rDNA	33686	GGAAGAAAGAAAGAAAGAAGAAAGAAAGAAAGAAAGAAAGAAAGAAAGAAAGAAAGAAAGAAAGAAGG
BK000964_mm_rDNA	34012	AGAAGGGGGAGGAGGGGGAGGAGGAGGAAGG
BK000964_mm_rDNA	34258	GAAAAGGAGGGAGGG
BK000964_mm_rDNA	34851	AAAAAAAAAAAAAAAAAAAAAAAAAAAAAAAAAAAAAAAA
BK000964_mm_rDNA	35046	AAAAAGGAAAAAGAA
BK000964_mm_rDNA	35607	AAAAAAAAAAAAAAAAAAAAA
BK000964_mm_rDNA	35677	GAAAGAAAGAAAGGAAGGAAGGAAGGAAGGAAGGAAGGAAGAAAGGAAGG
BK000964_mm_rDNA	35697	AAAAAAAAGAAAAAAA
BK000964_mm_rDNA	35921	AAAAAAAAAAAAAAAAAAAAGAAAGAAAGAAAGAAAGAAAGAAAGAAAGAAAGAAGGAA
BK000964_mm_rDNA	37704	AAAGAAAGAGAAAAAAGG
BK000964_mm_rDNA	37774	AAGAAAGAAAGAAAGAAAGAAAGAAAGGAAGGAAGGAAGGAAGGAAGAAGAAAAGAAAAAAGAAAAAGA
BK000964_mm_rDNA	37794	AAGAAAGAAAGAAAGAAAG
BK000964_mm_rDNA	37980	AAAAAGAAAGGGGGGGAAAAAAAGAAAAGAAAAGG
BK000964_mm_rDNA	38626	AAAAAGAGAAAAAAGGAAA
BK000964_mm_rDNA	38724	AAGAAAGAAAGAAAGAAAGAAAGAAAGAAAGAAAGAAAGAAAGAAAGAAAGGAAGGAAGGAAGGAAGAAAGAAAGGAA
BK000964_mm_rDNA	38903	AAAAAAAAAAAAAAAA
BK000964_mm_rDNA	39104	AAAAAGGAAAAAAAA
BK000964_mm_rDNA	39601	AGAAAGAGAAAGAAAGAAAGAAAGAAAGAAAGAAAGAAAGAAAGAAAGAAAGAAAGAAAGAAAGAAAGAAAGAAAGAAAGAAAGGAAGG
BK000964_mm_rDNA	39891	AAGAAAGAAAGAGAGAGAGAGAGAGAGAGAGAGAGAGAGAGAGAGAGA
BK000964_mm_rDNA	40068	AAAGGGGGAGGGGAGAAAAGAAAAGG
BK000964_mm_rDNA	40271	AAAAAGAAGGGGGAGGG
BK000964_mm_rDNA	41060	AAGAAAGAAAGAAAGAAAGAAAGAAAGAAAGAAAGAAAGAAAGAAAGAAAGAAGAGAGAAAGAGAGAAAGAAA
BK000964_mm_rDNA	41937	AAAAAAAAAAAAAAGAAGAAA
BK000964_mm_rDNA	42002	AGAAAGAAAGGAAGGAAGGAAGGAAGGAAGAAAGAGAGAGAGAAAAAGAAAGAAAGG
BK000964_mm_rDNA	42039	AAAAAAAAAAAAAAGAAAAAAGAAAGAAAAAAAGAA
BK000964_mm_rDNA	43432	GGAGGAAAAAAAAAAAAAAGGGGGGGGGGGG
BK000964_mm_rDNA	43573	GGAGGAAAAAAAAAAAAAAAAAAAAAAAAAGA
BK000964_mm_rDNA	43715	GGAGAAAAAAAAAAAAAAAAAAAAAAAAAAAGA
BK000964_mm_rDNA	43838	GGAGGAAAAAAAAAAA
BK000964_mm_rDNA	43969	GGAGGAAAAAAAAAAAAAAAGA
BK000964_mm_rDNA	44095	GGAGGAAAAAAAAAAAA
BK000964_mm_rDNA	44224	GGAGGGAAAAAAAAAAA
BK000964_mm_rDNA	44355	GGAGGAAAAAAAAAAAAAAAGA
BK000964_mm_rDNA	44491	GGAGGAAAAAAAAAAAAAAAAAAAAAGA
BK000964_mm_rDNA	44623	GGAGGAAAAAAAAAAAAAAAAGA
BK000964_mm_rDNA	44753	GGAAGAAAAAAAAAAAAAAGA
BK000964_mm_rDNA	45024	GGAGGAAAAAAGAAAAAAAAAAAAAAAGA
